# Supplementary material for: Morphology and paleoecology of a hybodontiform with serrated teeth, Priohybodus arambourgi, from the Late Jurassic of northeastern Brazil
Source: Anat Rec (Hoboken). 2025 Apr 20;309(1):5–32. doi: 10.1002/ar.25671 (PMC12688016; doi:10.1002/ar.25671)
Supplement: Supplementary file 2 — Data S2. Supporting Information. [file AR-309-5-s002.xls]

## Sheet: Sheet1
:	Dot		Group	Ordinal	Ordinal	Ordinal	Ordinal	Ordinal	Ordinal	Ordinal	Ordinal	-	-	-	-	-	-	-	-	-	-	-	-	-	-	-	-	-
Black	Dot	number	site	1	1 LOG	7	7 LOG	9	9 LOG	12 avr	12 avr LOG	J	K	L	M	N	O	P	Q	R	S	T	U	V	W	X	Y	Z
Gold	O	LAPA/SBF-2-001	Brazil	13.31	0.0508351	15.96	0.0802775	3.40	-0.274514	0.45	-0.346787
Gold	O	LAPA/SBF-2-002	Brazil	12.76	0.0436965	21.03	0.121507	4.15	-0.208978	505	-0.296709
Gold	O	LAPA/SBF-2-003	Brazil	12.24	0.0365416	16.92	0.0893399	3.73	-0.242825	?	?
Gold	O	LAPA/SBF-2-004	Brazil	?	?	15.08	0.0712932	3.43	-0.271408	0.45	-0.346787
Gold	O	LAPA/SBF-2-005	Brazil	10.13	0.00242934	13.82	0.0570984	2.60	-0.38198	0.45	-0.346787
Gold	O	LAPA/SBF-2-006	Brazil	11.64	0.027738	18.06	0.0992377	3.85	-0.232502	0.56	-0.251812
Gold	O	LAPA/SBF-2-007	Brazil	8.38	-0.0346835	13.32	0.0509611	2.53	-0.394565	285	-0.545155
Gold	O	LAPA/SBF-2-008	Brazil	8.77	-0.0254885	13.24	0.0499495	2.92	-0.33219	0.45	-0.346787
Gold	O	LAPA/SBF-2-009	Brazil	10.12	0.00224406	15.42	0.0748473	2.95	-0.328067	1	0
Gold	O	LAPA/SBF-2-010	Brazil	9.86	-0.0026674	17.06	0.0906033	3.33	-0.28196	625	-0.20412
Gold	O	LAPA/SBF-2-011	Brazil	?	?	16.49	0.0853693	3.78	-0.238454	0.94	-0.0268721
Gold	O	LAPA/SBF-2-012	Brazil	9.95	-0.000946455	13.36	0.0514637	2.62	-0.378511	0.45	-0.346787
Gold	O	LAPA/SBF-2-013	Brazil	8.69	-0.0273253	15.62	0.0768883	2.76	-0.355651	0.45	-0.346787
Gold	O	LAPA/SBF-2-014	Brazil	12.73	0.0432948	18.82	0.105381	4.19	-0.20606	0.83	-0.0809219
Gold	O	LAPA/SBF-2-015	Brazil	8.37	-0.0349275	10.60	0.0108534	2.23	-0.45804	0.45	-0.346787
Gold	O	LAPA/SBF-2-016	Brazil	?	?	14.40	0.0638445	3.00	-0.321371	695	-0.158015
Gold	O	LAPA/SBF-2-017	Brazil	?	?	20.60	0.118551	4.94	-0.158811	0.71	-0.148742
Gold	O	LAPA/SBF-2-018	Brazil	8.93	-0.0218873	11.60	0.0271285	2.22	-0.460481	0.29	-0.537602
Gold	O	LAPA/SBF-2-019	Brazil	?	?	16.04	0.0810607	2.94	-0.329432	0.77	-0.113509
Gold	O	LAPA/SBF-2-020	Brazil	?	?	17.84	0.0973944	2.87	-0.339247	5	-0.30103
Gold	O	LAPA/SBF-2-021	Brazil	7.81	-0.0493183	9.08	-0.0185956	2.38	-0.424146	0.73	-0.136677
Gold	O	LAPA/SBF-2-022	Brazil	9.66	-0.00657385	13.00	0.0468631	3.03	-0.317455	?	?
Gold	O	LAPA/SBF-2-023	Brazil	11.44	0.0246605	13.88	0.0578142	3.35	-0.279804	?	?
Gold	O	LAPA/SBF-2-024	Brazil	8.17	-0.0398994	13.64	0.0549248	1.73	-0.623339	0.46	-0.337242
Gold	O	LAPA/SBF-2-025	Brazil	8.38	-0.0346835	10.92	0.0162905	2.63	-0.376796	?	?
Gold	O	LAPA/SBF-2-026	Brazil	8.35	-0.0354168	10.58	0.0105059	2.43	-0.413856	0.83	-0.0809219
Gold	O	LAPA/SBF-2-027	Brazil	?	?	16.06	0.0812557	4.26	-0.201067	0.31	-0.508638
Gold	O	LAPA/SBF-2-028	Brazil	10.00	0	16.98	0.0898831	3.41	-0.273473	0.42	-0.376751
Gold	O	LAPA/SBF-2-029	Brazil	13.82	0.0570984	?	?	4.19	-0.20606	?	?
Gold	O	LAPA/SBF-2-030	Brazil	?	?	30.22	0.170348	5.44	-0.133359	?	?
Gold	O	LAPA/SBF-2-031	Brazil	14.82	0.0685006	?	?	4.26	-0.201067	?	?
Gold	O	LAPA/SBF-2-032	Brazil	13.44	0.0524628	?	?	4.15	-0.208978	?	?
Gold	O	LAPA/SBF-2-033	Brazil	9.19	-0.0162314	9.82	-0.00343952	2.68	-0.368419	0.75	-0.124939
Gold	O	LAPA/SBF-2-034	Brazil	10.32	0.00590075	13.5	0.0532067	3.28	-0.287456	0.83	-0.0809219
Gold	O	LAPA/SBF-2-035	Brazil	?	?	14.54	0.065417	2.22	-0.460481	0.56	-0.251812
Gold	O	LAPA/SBF-2-036	Brazil	13.41	0.0520891	19.32	0.109243	3.68	-0.2473	?	?
Gold	O	LAPA/SBF-2-037	Brazil	10.09	0.00168663	12.38	0.0385091	2.42	-0.415878	0.71	-0.148742
Gold	O	LAPA/SBF-2-038	Brazil	8.09	-0.0419388	14.76	0.0678466	2.03	-0.51216	0.68	-0.167491
Gold	O	LAPA/SBF-2-039	Brazil	?	?	?	?	2.31	-0.439362	1.25	0.09691
Gold	O	LAPA/SBF-2-040	Brazil	8.73	-0.0264038	?	?	3.01	-0.320058	0.42	-0.376751
Gold	O	LAPA/SBF-2-041	Brazil	?	?	?	?	3.29	-0.286345	875	-0.0579919
Gold	O	LAPA/SBF-2-042	Brazil	?	?	18.9	0.106008	3.74	-0.241943	?	?
Gold	O	LAPA/SBF-2-043	Brazil	8.41	-0.0339541	11.49	0.025437	2.76	-0.355651	?	?
Gold	O	LAPA/SBF-2-044	Brazil	8.19	-0.0393942	8.92	-0.0221096	2.30	-0.441618	0.46	-0.337242
Gold	O	LAPA/SBF-2-045	Brazil	14.57	0.0657513	?	?	5.20	-0.145085	?	?
Gold	O	LAPA/SBF-2-046	Brazil	?	?	?	?	3.73	-0.242825	625	-0.20412
Gold	O	LAPA/SBF-2-047	Brazil	?	?	?	?	4.03	-0.218026	?	?
Gold	O	LAPA/SBF-2-048	Brazil	11.34	0.0230931	12.00	0.0330944	3.47	-0.267341	?	?
Gold	O	LAPA/SBF-2-049	Brazil	?	?	14.04	0.0597024	4.38	-0.192821	0.49	-0.309804
Gold	O	LAPA/SBF-2-050	Brazil	11.34	0.0230931	?	?	2.62	-0.378511	0.42	-0.376751
Gold	O	LAPA/SBF-2-051	Brazil	?	?	19.70	0.112091	3.80	-0.236734	?	?
Gold	O	LAPA/SBF-2-052	Brazil	?	?	21.98	0.127761	3.76	-0.24019	?	?
Gold	O	LAPA/SBF-2-053	Brazil	11.21	0.0210261	?	?	3.10	-0.308599	0.26	-0.585027
Gold	O	LAPA/SBF-2-054	Brazil	12.88	0.0452901	?	?	5.06	-0.152334	375	-0.425969
Gold	O	LAPA/SBF-2-055	Brazil	8.45	-0.0329874	?	?	3.03	-0.317455	0.77	-0.113509
Gold	O	LAPA/SBF-2-056	Brazil	?	?	9.89	-0.00209125	3.88	-0.230009	0.78	-0.107905
Gold	O	LAPA/SBF-2-057	Brazil	?	?	10.82	0.014616	3.34	-0.280879	0.45	-0.346787
Gold	O	LAPA/SBF-2-058	Brazil	?	?	?	?	3.73	-0.242825	0.28	-0.552842
Gold	O	LAPA/SBF-2-059	Brazil	10.48	0.00875397	?	?	3.11	-0.307364	0.56	-0.251812
Gold	O	LAPA/SBF-2-060	Brazil	?	?	?	?	3.48	-0.266338	0.38	-0.420216
Gold	O	LAPA/SBF-2-061	Brazil	9.39	-0.0120364	?	?	2.79	-0.351051	625	-0.20412
Gold	O	LAPA/SBF-2-062	Brazil	?	?	?	?	2.94	-0.329432	?	?
Gold	O	LAPA/SBF-2-063	Brazil	?	?	?	?	3.08	-0.31109	?	?
Gold	O	LAPA/SBF-2-064	Brazil	?	?	?	?	?	?	0.36	-0.443697
Gold	O	LAPA/SBF-2-065	Brazil	?	?	?	?	2.75	-0.357206	0.56	-0.251812
Gold	O	LAPA/SBF-2-066	Brazil	11.13	0.0197372	?	?	5.45	-0.132888	0.64	-0.19382
Gold	O	LAPA/SBF-2-067	Brazil	10.06	0.00112683	?	?	2.43	-0.413856	0.26	-0.585027
Gold	O	LAPA/SBF-2-068	Brazil	?	?	?	?	?	?	?	?
Gold	O	LAPA/SBF-2-069	Brazil	?	?	?	?	?	?	0.38	-0.420216
Gold	O	LAPA/SBF-2-070	Brazil	?	?	?	?	?	?	0.78	-0.107905
Gold	O	LAPA/SBF-2-071	Brazil	12.83	0.0446286	16.98	0.0898831	?	?	?	?
Gold	O	LAPA/SBF-2-072	Brazil	7.14	-0.0686956	10.46	0.00840073	?	?	?	?
Gold	O	LAPA/SBF-2-073	Brazil	10.81	0.0144473	14.42	0.0640704	?	?	?	?
Gold	O	LAPA/SBF-2-074	Brazil	?	?	27.14	0.156431	?	?	?	?
Gold	O	LAPA/SBF-2-075	Brazil	12.13	0.0349735	20.66	0.118969	?	?	?	?
Gold	O	LAPA/SBF-2-076	Brazil	10.23	0.00426789	12.92	0.0458167	?	?	?	?
Gold	O	LAPA/SBF-2-099	Brazil	?	?	?	?	3.65	-0.250037	?	?
Gold	O	LAPA/SBF-2-100	Brazil	11.77	0.0296988	?	?	5.23	-0.143572	0.33	-0.481486
Gold	O	LAPA/SBF-2-101	Brazil	?	?	16.30	0.0835698	3.72	-0.243712	?	?
Gold	O	LAPA/SBF-2-102	Brazil	?	?	?	?	1.90	-0.55478	?	?
Gold	O	LAPA/SBF-2-103	Brazil	10.96	0.0169542	?	?	3.11	-0.307364	?	?
Gold	O	LAPA/SBF-2-104	Brazil	12.42	0.0390656	?	?	3.98	-0.221933	?	?
Gold	O	LAPA/SBF-2-105	Brazil	14.46	0.064521	21.00	0.121303	4.08	-0.2142	0.36	-0.443697
Gold	O	LAPA/SBF-2-106	Brazil	?	?	16.68	0.0871409	4.25	-0.201771	0.56	-0.251812
Gold	O	LAPA/SBF-2-107	Brazil	11.07	0.0187619	12.24	0.0365416	3.31	-0.28414	5	-0.30103
Gold	O	LAPA/SBF-2-108	Brazil	14.25	0.0621361	?	?	4.23	-0.20319	?	?
Gold	O	LAPA/SBF-2-109	Brazil	?	?	?	?	6.14	-0.103381	?	?
Gold	O	LAPA/SBF-2-110	Brazil	?	?	22.20	0.129159	?	?	?	?
Gold	O	LAPA/SBF-2-111	Brazil	?	?	?	?	?	?	?	?
Gold	O	LAPA/SBF-2-117	Brazil	10.59	0.0106798	?	?	3.48	-0.266338	5	-0.30103
Gold	O	LAPA/SBF-2-123	Brazil	12.49	0.0400334	?	?	4.92	-0.159916	?	?
Gold	O	LAPA/SBF-2-124	Brazil	?	?	?	?	?	?	?	?
Gold	O	LAPA/SBF-2-125	Brazil	8.90	-0.0225553	13.54	0.0537001	2.40	-0.419975	275	-0.560667
Gold	O	LAPA/SBF-2-127	Brazil	10.10	0.00187271	15.30	0.0736052	2.79	-0.351051	0.31	-0.508638
Gold	O	LAPA/SBF-2-128	Brazil	7.03	-0.0721395	9.04	-0.0194656	2.20	-0.465437	?	?
Gold	O	LAPA/SBF-2-129	Brazil	6.59	-0.0867769	6.73	-0.0819618	1.93	-0.544307	?	?
Gold	O	LAPA/SBF-2-130	Brazil	?	?	9.15	-0.0170864	1.68	-0.647221	?	?
Gold	O	LAPA/SBF-2-131	Brazil	14.61	0.0661955	19.69	0.112017	4.42	-0.190156	?	?
Gold	O	LAPA/SBF-2-132	Brazil	?	?	16.79	0.0881541	3.33	-0.28196	0.56	-0.251812
Gold	O	LAPA/SBF-2-133	Brazil	12.91	0.0456852	13.90	0.0580519	3.66	-0.249121	0.39	-0.408935
Gold	O	LAPA/SBF-2-134	Brazil	9.79	-0.00402159	14.18	0.0613304	2.64	-0.375095	0.42	-0.376751
Gold	O	LAPA/SBF-2-135	Brazil	?	?	18.85	0.105616	3.46	-0.26835	?	?
Gold	O	LAPA/SBF-2-136	Brazil	?	?	22.40	0.130414	4.21	-0.204619	?	?
Gold	O	LAPA/SBF-2-137	Brazil	7.36	-0.0620421	10.48	0.00875397	1.99	-0.524542	?	?
Gold	O	LAPA/SBF-2-138	Brazil	?	?	11.16	0.0202221	3.08	-0.31109	?	?
Gold	O	LAPA/SBF-2-139	Brazil	?	?	14.10	0.0604028	2.94	-0.329432	?	?
Gold	O	LAPA/SBF-2-140	Brazil	?	?	11.78	0.0298484	2.22	-0.460481	?	?
Gold	O	LAPA/SBF-2-141	Brazil	?	?	11.25	0.0216657	2.18	-0.470497	?	?
Gold	O	LAPA/SBF-2-142	Brazil	?	?	11.44	0.0246605	2.24	-0.455624	0.45	-0.346787
Gold	O	LAPA/SBF-2-147	Brazil	?	?	11.52	0.0259006	2.82	-0.346547	?	?
Gold	O	LAPA/SBF-2-148	Brazil	?	?	?	?	2.86	-0.340687	?	?
Gold	O	LAPA/SBF-2-149	Brazil	13.76	0.0563782	?	?	5.19	-0.145592	?	?
Gold	O	LAPA/SBF-2-150	Brazil	?	?	?	?	?	?	?	?
Gold	O	LAPA/SBF-2-155	Brazil	14.74	0.0676278	?	?	4.06	-0.215721	?	?
Gold	O	LAPA/SBF-2-156	Brazil	15.86	0.079291	?	?	3.99	-0.221145	0.36	-0.443697
Gold	O	LAPA/SBF-2-157	Brazil	9.10	-0.0181626	?	?	2.57	-0.387287	335	-0.474955
Gold	O	LAPA/SBF-2-158	Brazil	12.22	0.036258	?	?	3.88	-0.230009	?	?
Gold	O	LAPA/SBF-2-159	Brazil	14.21	0.0616764	?	?	4.44	-0.188839	?	?
Gold	O	LAPA/SBF-2-160	Brazil	12.44	0.0393429	?	?	3.61	-0.25375	?	?
Gold	O	LAPA/SBF-2-161	Brazil	11.46	0.0249717	?	?	2.97	-0.325363	0.42	-0.376751
Gold	O	LAPA/SBF-2-162	Brazil	13.60	0.0544364	?	?	3.60	-0.254689	0.36	-0.443697
Gold	O	LAPA/SBF-2-163	Brazil	?	?	20.21	0.115799	2.97	-0.325363	?	?
Gold	O	LAPA/SBF-2-164	Brazil	?	?	17.40	0.093614	3.63	-0.251884	0.47	-0.327902
Gold	O	LAPA/SBF-2-165	Brazil	8.51	-0.0315499	15.64	0.0770904	2.88	-0.337816	?	?
Gold	O	LAPA/SBF-2-166	Brazil	12.44	0.0393429	?	?	3.60	-0.254689	?	?
Gold	O	LAPA/SBF-2-167	Brazil	12.38	0.0385091	?	?	3.44	-0.270383	0.49	-0.309804
Gold	O	LAPA/SBF-2-168	Brazil	12.90	0.0455536	?	?	3.55	-0.259457	?	?
Gold	O	LAPA/SBF-2-169	Brazil	7.57	-0.0559638	13.37	0.0515891	2.23	-0.45804	?	?
Gold	O	LAPA/SBF-2-170	Brazil	?	?	29.61	0.167742	5.61	-0.12554	?	?
Gold	O	LAPA/SBF-2-171	Brazil	?	?	?	?	2.85	-0.342137	?	?
Gold	O	LAPA/SBF-2-172	Brazil	6.20	-0.10106	?	?	1.74	-0.618796	?	?
Gold	O	LAPA/SBF-2-173	Brazil	?	?	?	?	2.24	-0.455624	?	?
Gold	O	LAPA/SBF-2-174	Brazil	8.94	-0.0216654	?	?	2.69	-0.366782	0.33	-0.481486
Gold	O	LAPA/SBF-2-175	Brazil	?	?	?	?	3.33	-0.28196	?	?
Gold	O	LAPA/SBF-2-176	Brazil	?	?	13.41	0.0520891	2.62	-0.378511	0.56	-0.251812
Gold	O	LAPA/SBF-2-177	Brazil	?	?	11.36	0.0234082	2.61	-0.380239	?	?
Gold	O	LAPA/SBF-2-178	Brazil	?	?	15.50	0.075668	2.59	-0.383735	0.83	-0.0809219
Gold	O	LAPA/SBF-2-179	Brazil	?	?	?	?	3.33	-0.28196	?	?
Gold	O	LAPA/SBF-2-180	Brazil	?	?	12.98	0.0466023	2.71	-0.363543	?	?
Gold	O	LAPA/SBF-2-181	Brazil	6.43	-0.0924753	9.39	-0.0120364	1.94	-0.540907	?	?
Gold	O	LAPA/SBF-2-182	Brazil	7.18	-0.0674631	10.94	0.0166228	2.42	-0.415878	?	?
Gold	O	LAPA/SBF-2-183	Brazil	?	?	10.02	0.000376683	2.00	-0.52139	?	?
Gold	O	LAPA/SBF-2-184	Brazil	11.05	0.0184351	?	?	3.16	-0.301302	?	?
Gold	O	LAPA/SBF-2-186	Brazil	?	?	33.20	0.182169	6.19	-0.101444	5	-0.30103
Gold	O	LAPA/SBF-2-187	Brazil	10.57	0.0103318	20.42	0.11729	3.44	-0.270383	?	?
Gold	O	LAPA/SBF-2-188	Brazil	?	?	?	?	3.86	-0.231667	?	?
Gold	O	LAPA/SBF-2-189	Brazil	11.33	0.0229353	?	?	3.30	-0.28524	?	?
Gold	O	LAPA/SBF-2-190	Brazil	13.97	0.05888	?	?	4.19	-0.20606	?	?
Gold	O	LAPA/SBF-2-201	Brazil	12.01	0.0332399	17.26	0.092384	3.63	-0.251884	0.42	-0.376751
Gold	O	LAPA/SBF-2-202	Brazil	9.01	-0.0201218	11.38	0.0237224	2.65	-0.373407	0.71	-0.148742
Gold	O	LAPA/SBF-2-203	Brazil	13.00	0.0468631	?	?	3.87	-0.230836	0.38	-0.420216
Gold	O	LAPA/SBF-2-204	Brazil	?	?	12.34	0.0379502	3.41	-0.273473	0.38	-0.420216
Gold	O	LAPA/SBF-2-205	Brazil	?	?	?	?	?	?	?	?
Deepskyblue	Square	FC-DPV 1007	Uruguay	70	-0.0730929	11.8	0.030147	2.68	-0.368419	0.21	-0.677781
Deepskyblue	Square	FC-DPV 1008	Uruguay	80	-0.044269	15.6	0.0766858	3.17	-0.300111	0.31	-0.508638
Deepskyblue	Square	FC-DPV 1143	Uruguay	13.0	0.0468631	17.8	0.0970559	3.38	-0.276613	0.365	-0.437707
Deepskyblue	Square	FC-DPV 1144	Uruguay	11.5	0.0255917	14.6	0.0660846	?	?	?	?
Deepskyblue	Square	FC-DPV 1378	Uruguay	?	?	14.6	0.0660846	34	-0.274514	?	?
Deepskyblue	Square	FC-DPV 1379	Uruguay	15.1	0.0715053	16.9	0.0891583	3.08	-0.31109	0.31	-0.508638
Deepskyblue	Square	FC-DPV 1380	Uruguay	84	-0.0341968	16.9	0.0891583	3.64	-0.250959	0.33	-0.481486
Deepskyblue	Square	FC-DPV 1381	Uruguay	71	-0.0699386	11.4	0.0240359	?	?	?	?
Deepskyblue	Square	FC-DPV 1382	Uruguay	55	-0.130555	10.8	0.0142784	?	?	?	?
Deepskyblue	Square	FC-DPV 1383	Uruguay	59	-0.113029	10.7	0.0125773	?	?	?	?
Deepskyblue	Square	FC-DPV 1384	Uruguay	59	-0.113029	91	-0.0181626	2.83	-0.345067	0.24	-0.619789
Deepskyblue	Square	FC-DPV 1385	Uruguay	10.9	0.0159573	17.4	0.093614	3.77	-0.23932	0.27	-0.568636
Deepskyblue	Square	FC-DPV 1391	Uruguay	?	?	15.6	0.0766858	3.25	-0.290829	?	?
Deepskyblue	Square	FC-DPV 1392	Uruguay	?	?	12.2	0.0359737	27	-0.365156	?	?
Deepskyblue	Square	FC-DPV 1394	Uruguay	13.9	0.0580519	96	-0.00776857	?	?	0.33	-0.481486
Deepskyblue	Square	FC-DPV 1395	Uruguay	77	-0.0523258	12.6	0.041539	?	?	?	?
Deepskyblue	Square	FC-DPV 1396	Uruguay	62	-0.10106	94	-0.0118301	?	?	?	?
Deepskyblue	Square	FC-DPV 1397	Uruguay	56	-0.125989	95	-0.0097839	?	?	?	?
Deepskyblue	Square	FC-DPV 1398	Uruguay	64	-0.093568	96	-0.00776857	?	?	?	?
Deepskyblue	Square	FC-DPV 1399	Uruguay	68	-0.0796111	13.8	0.0568588	?	?	?	?
Deepskyblue	Square	FC-DPV 1399	Uruguay	10.3	0.00553965	14.9	0.069367	?	?	?	?
Deepskyblue	Square	FC-DPV 1400	Uruguay	81	-0.0416822	13.0	0.0468631	2.51	-0.398294	0.19	-0.721246
Deepskyblue	Square	FC-DPV 1401	Uruguay	?	?	11.7	0.0286468	2.81	-0.348038	?	?
Deepskyblue	Square	FC-DPV 1402	Uruguay	69	-0.0763162	95	-0.0097839	?	?	?	?
Deepskyblue	Square	FC-DPV 1409	Uruguay	39	-0.228365	91	-0.0181626	?	?	?	?
Deepskyblue	Square	FC-DPV 1604	Uruguay	13.8	0.0568588	18.6	0.103637	3.83	-0.234183	0.43	-0.366532
Deepskyblue	Square	FC-DPV 1605	Uruguay	10.5	0.00910626	15.6	0.0766858	3.26	-0.289698	0.32	-0.49485
Deepskyblue	Square	FC-DPV 1688	Uruguay	16.2	0.0826113	10.9	0.0159573	3.28	-0.287456	365	-0.437707
Deepskyblue	Square	FC-DPV 1687	Uruguay	65	-0.0899557	47	-0.172567	?	?	?	?
Deepskyblue	Square	FC-DPV 1690	Uruguay	13.3	0.050709	11.1	0.0192505	2.05	-0.506188	0.35	-0.455932
Deepskyblue	Square	FC-DPV 1691	Uruguay	58	-0.117232	38	-0.236734	?	?	?	?
Deepskyblue	Square	FC-DPV 1903	Uruguay	66	-0.0864278	84	-0.0341968	?	?	?	?
Deepskyblue	Square	FC-DPV 903	Uruguay	10.5	0.00910626	16.6	0.0863983	3.37	-0.277671	0.33	-0.481486
Deepskyblue	Square	FC-DPV 906	Uruguay	75	-0.0579615	15.0	0.070441	?	?	?	?
Deepskyblue	Square	FC-DPV 907	Uruguay	11.6	0.0271285	15.6	0.0766858	3.41	-0.273473	0.33	-0.481486
Deepskyblue	Square	FC-DPV 909	Uruguay	74	-0.0608644	10.0	0	?	?	?	?
Deepskyblue	Square	FC-DPV 908	Uruguay	73	-0.0638268	13.6	0.0544364	2.96	-0.32671	0.28	-0.552842
Deepskyblue	Square	FC-DPV 1702	Uruguay	10.6	0.0108534	14.7	0.0671889	?	?	0.32	-0.49485
Deepskyblue	Square	FC-DPV 1704	Uruguay	89	-0.0225553	13.3	0.050709	?	?	3	-0.522879
Deepskyblue	Square	FC-DPV 1728	Uruguay	95	-0.0097839	14.5	0.0649699	33	-0.28524	0.29	-0.537602
Deepskyblue	Square	FC-DPV s/n	Uruguay	11.7	0.0286468	21.0	0.121303	?	?	355	-0.449772
Crimson	Star	L 163	Libya	11	0.0176145	14	0.0592331	3.35	-0.279804	?	?
Crimson	Star	U 53	Libya			22.8	0.132879	4.71	-0.171971	?	?
Crimson	Star	L 117	Libya	?	?	33	0.181419	6.25	-0.0991524	?	?
Crimson	Star	1	Libya	9	-0.0203412	10.6	0.0108534	2.11	-0.489077	215	-0.667562
Crimson	Star	L 160	Libya	?	?	24.8	0.144403	5.06	-0.152334	0.37	-0.431798
Crimson	Star	L134	Libya	?	?	24	0.139946	44	-0.191483	?	?
Crimson	Star	L 80	Libya	?	?	36.6	0.194093	8.16	-0.0401527	?	?
Crimson	Star	L 103	Libya	?	?	36.6	0.194093	6.37	-0.0946686	?	?
Crimson	Star	L 105	Libya	?	?	26	0.150748	6.66	-0.08435	?	?
Crimson	Star	L 96	Libya	12.6	0.041539	15	0.070441	3.93	-0.225927	0.29	-0.537602
Crimson	Star	9117	Libya	?	?	26.4	0.152779	5.18	-0.146101	?	?
Crimson	Star	L 119	Libya	?	?	35	0.188666	5.29	-0.140588	321	-0.493495
Crimson	Star	L 109	Libya	16.75	0.0877867	26.8	0.154769	46	-0.178645	?	?
Crimson	Star	L 130	Libya	15.5	0.075668	20	0.114287	4.08	-0.2142	?	?
Crimson	Star	L 133	Libya	?	?	18.4	0.102028	3.74	-0.241943	?	?
Crimson	Star	L 157	Libya	13.75	0.0562578	16.8	0.0882457	35	-0.264347	?	?
Crimson	Star	L 97	Libya	10.3	0.00553965	15.8	0.078695	24	-0.419975	265	-0.576754
Crimson	Star	L 193	Libya	?	?	12.8	0.04423	2.65	-0.373407	?	?
Crimson	Star	8219	Libya	?	?	24.8	0.144403	41	-0.212693	?	?
Crimson	Star	L 151	Libya	?	?	22	0.127889	4.91	-0.160471	?	?
Crimson	Star	L 150	Libya	?	?	10.2	0.00371904	4	-0.22036	?	?
Crimson	Star	L 146	Libya	?	?	20.6	0.118551	3.96	-0.22352	?	?
Crimson	Star	L 145	Libya	12.93	0.045948	17	0.0900636	3.45	-0.269364	346	-0.460924
Crimson	Star	L 143	Libya	12.45	0.0394813	14.8	0.068283	37	-0.245497	?	?
Crimson	Star	L 81	Libya	?	?	95	-0.0097839	1.98	-0.527733	0.45	-0.346787
Crimson	Star	L 141	Libya	?	?	22.8	0.132879	38	-0.236734	353	-0.452225
Crimson	Star	no id	Libya	?	?	24	0.139946	42	-0.205338	?	?
Crimson	Star	no id	Libya	?	?	19.4	0.109849	41	-0.212693	?	?
Crimson	Star	no id	Libya	?	?	19.6	0.111349	38	-0.236734	?	?
Crimson	Star	L 131	Libya	?	?	23.2	0.135288	44	-0.191483	321	-0.493495
Crimson	Star	P.65462	Libya	13.4	0.0519643	17.2	0.0918527	4	-0.22036	373	-0.428291
Crimson	Star	P.65461	Libya	?	?	37.6	0.197332	6	-0.108936	373	-0.428291
Crimson	Star	P.65467	Libya	?	?	34.4	0.186549	6	-0.108936	4	-0.39794
Crimson	Star	P.65466	Libya	?	?	32.6	0.179901	6	-0.108936	458	-0.339135
Crimson	Star	P.65464	Libya	?	?	15.2	0.07256	25	-0.400182	?	?
Crimson	Star	P.65465	Libya	?	?	?	?	?	?	335	-0.474955
Crimson	Star	P.65463	Libya	10.1	0.00187271	14.4	0.0638445	2.96	-0.32671	0.25	-0.60206
Crimson	Star	P.44739	Libya	11.7	0.0286468	17	0.0900636	?	?	0.27	-0.568636
Crimson	Star	P.61536	Libya	?	?	?	?	9	-0.0203412	?	?
Crimson	Star	P.58207	Libya	?	?	28.2	0.161443	56	-0.125989	416	-0.380907
Crimson	Star	P.58210	Libya	?	?	?	?	54	-0.135255	0.33	-0.481486
Crimson	Star	P.58209	Libya	?	?	25.4	0.147625	4.83	-0.164977	?	?
Crimson	Star	P.58206	Libya	?	?	?	?	5.37	-0.136692	415	-0.381952
